# Supplementary material for: Single-Cell RNA Sequencing Reveals Cellular Heterogeneity and Stage Transition under Temperature Stress in Synchronized Plasmodium falciparum Cells
Source: Microbiol Spectr. 2021 Jul 7;9(1):10.1128/spectrum.00008-21. doi: 10.1128/spectrum.00008-21 (PMC8552519; doi:10.1128/spectrum.00008-21)
Supplement: SUPPLEMENTAL FILE 2 — Supplemental material. Download SPECTRUM00008-21_Supp_2_seq10.xls, XLS file, 0.1 MB [file spectrum00008-21_supp_2_seq10.xls]

## Sheet: Cluster 0
Gene ID	Product Description
PF3D7_0813300	conserved protein, unknown function
PF3D7_1012400	hypoxanthine-guanine phosphoribosyltransferase
PF3D7_1205600	tetratricopeptide repeat protein, putative

## Sheet: Cluster 1
Gene ID	Product Description
PF3D7_0202400	translation-enhancing factor
PF3D7_0220200	Plasmodium exported protein, unknown function
PF3D7_0300900	stevor
PF3D7_0312800	60S ribosomal protein L26, putative
PF3D7_0401800	Plasmodium exported protein (PHISTb), unknown function
PF3D7_0422400	40S ribosomal protein S19
PF3D7_0424000	Plasmodium exported protein (PHISTc), unknown function
PF3D7_0501000	Plasmodium exported protein, unknown function
PF3D7_0507100	60S ribosomal protein L4
PF3D7_0516900	60S ribosomal protein L2
PF3D7_0532100	early transcribed membrane protein 5
PF3D7_0532500	Plasmodium exported protein, unknown function
PF3D7_0532600	Plasmodium exported protein, unknown function
PF3D7_0608800	ornithine aminotransferase
PF3D7_0721600	40S ribosomal protein S5, putative
PF3D7_0730900	EMP1-trafficking protein
PF3D7_0801000	Plasmodium exported protein (PHISTc), unknown function
PF3D7_0832200	Plasmodium exported protein (PHISTa-like), unknown function
PF3D7_0832200	Plasmodium exported protein (PHISTa-like), unknown function
PF3D7_1027800	60S ribosomal protein L3
PF3D7_1039000	serine/threonine protein kinase, FIKK family
PF3D7_1116700	dipeptidyl aminopeptidase 1
PF3D7_1201000	Plasmodium exported protein (PHISTb), unknown function
PF3D7_1309100	60S ribosomal protein L24, putative
PF3D7_1323100	60S ribosomal protein L6, putative
PF3D7_1341200	60S ribosomal protein L18, putative
PF3D7_1341300	60S ribosomal protein L18-2, putative
PF3D7_1358800	40S ribosomal protein S15
PF3D7_1372500	stevor, pseudogene
PF3D7_1424100	60S ribosomal protein L5, putative
PF3D7_1476200	Plasmodium exported protein (PHISTb), unknown function

## Sheet: Cluster 2
Gene ID	Product Description
PF3D7_0316300	inorganic pyrophosphatase
PF3D7_0316300	inorganic pyrophosphatase, putative
PF3D7_0408900	tRNA N6-adenosine threonylcarbamoyltransferase
PF3D7_0408900	tRNA N6-adenosine threonylcarbamoyltransferase
PF3D7_0503400	actin-depolymerizing factor 1
PF3D7_0504800	conserved Plasmodium protein, unknown function
PF3D7_0509100	structural maintenance of chromosomes protein 4, putative
PF3D7_0610400	histone H3
PF3D7_0617800	histone H2A
PF3D7_0617900	histone H3 variant
PF3D7_0802200	1-cys peroxiredoxin
PF3D7_0902800	serine repeat antigen 9
PF3D7_0904900	copper-transporting ATPase
PF3D7_0923800	thioredoxin reductase
PF3D7_0923800	thioredoxin reductase
PF3D7_1015900	enolase
PF3D7_1016300	GBP130 protein
PF3D7_1021900	PHAX domain-containing protein, putative
PF3D7_1034900	methionine--tRNA ligase
PF3D7_1105000	histone H4
PF3D7_1105100	histone H2B
PF3D7_1108600	endoplasmic reticulum-resident calcium binding protein
PF3D7_1120600	DDRGK domain-containing protein, putative
PF3D7_1127100	deoxyuridine 5'-triphosphate nucleotidohydrolase
PF3D7_1133200	conserved Plasmodium protein, unknown function
PF3D7_1149100	Plasmodium exported protein, unknown function
PF3D7_1149100	Plasmodium exported protein, unknown function
PF3D7_1205600	tetratricopeptide repeat protein, putative
PF3D7_1233600	asparagine and aspartate rich protein 1
PF3D7_1239200	AP2 domain transcription factor, putative
PF3D7_1303800	conserved Plasmodium protein, unknown function
PF3D7_1305000	MCL1 domain-containing protein, putative
PF3D7_1326600	conserved Plasmodium protein, unknown function
PF3D7_1343000	phosphoethanolamine N-methyltransferase
PF3D7_1361900	proliferating cell nuclear antigen 1
PF3D7_1462800	glyceraldehyde-3-phosphate dehydrogenase

## Sheet: Cluster 3
Gene ID	Product Description
PF3D7_0100300	erythrocyte membrane protein 1, PfEMP1
PF3D7_0113000	glutamic acid-rich protein GARP
PF3D7_0201800	knob associated heat shock protein 40
PF3D7_0201900	erythrocyte membrane protein 3
PF3D7_0202000	knob-associated histidine-rich protein
PF3D7_0202400	translation-enhancing factor
PF3D7_0202500	early transcribed membrane protein 2
PF3D7_0406500	NYN domain-containing protein, putative
PF3D7_0410000	erythrocyte vesicle protein 1
PF3D7_0424700	serine/threonine protein kinase, FIKK family
PF3D7_0424900	Plasmodium exported protein (PHISTa), unknown function
PF3D7_0501300	skeleton-binding protein 1
PF3D7_0501400	interspersed repeat antigen
PF3D7_0532300	Plasmodium exported protein (PHISTb), unknown function
PF3D7_0532400	lysine-rich membrane-associated PHISTb protein
PF3D7_0702400	small exported membrane protein 1
PF3D7_0730800	Plasmodium exported protein, unknown function
PF3D7_0730800	unspecified product
PF3D7_0730900	EMP1-trafficking protein
PF3D7_0731100	EMP1-trafficking protein
PF3D7_0731300	Plasmodium exported protein (PHISTb), unknown function
PF3D7_0830800	surface-associated interspersed protein 8.2 (SURFIN 8.2)
PF3D7_0831800	histidine-rich protein II
PF3D7_0935900	ring-exported protein 1
PF3D7_0936300	ring-exported protein 3
PF3D7_0936800	Plasmodium exported protein (PHISTc), unknown function
PF3D7_1001500	early transcribed membrane protein 10.1
PF3D7_1107800	AP2 domain transcription factor, putative
PF3D7_1116800	heat shock protein 101
PF3D7_1148700	Plasmodium exported protein (PHISTc), unknown function
PF3D7_1229100	multidrug resistance-associated protein 2
PF3D7_1229300	conserved Plasmodium protein, unknown function
PF3D7_1244300	ACEA small nucleolar RNA U3
PF3D7_1252300	conserved Plasmodium protein, unknown function
PF3D7_1301400	Plasmodium exported protein (hyp12), unknown function
PF3D7_1301700	CX3CL1-binding protein 2
PF3D7_1353100	Plasmodium exported protein, unknown function
PF3D7_1370300	membrane associated histidine-rich protein 1
PF3D7_1372000	Plasmodium exported protein (PHISTa), unknown function
PF3D7_1372200	histidine-rich protein III
PF3D7_1401400	early transcribed membrane protein 14.1
PF3D7_1401600	Plasmodium exported protein (PHISTb), unknown function
PF3D7_1404800	conserved Plasmodium protein, unknown function
PF3D7_1418800	signal recognition particle RNA
PF3D7_1420700	surface protein P113
PF3D7_1436300	translocon component PTEX150
PF3D7_1446200	M17 leucyl aminopeptidase
PF3D7_1478600	EMP1-trafficking protein

## Sheet: CLuster 4
Gene ID	Product Description
PF3D7_0402000	Plasmodium exported protein (PHISTa), unknown function
PF3D7_0500800	mature parasite-infected erythrocyte surface antigen
PF3D7_0532100	early transcribed membrane protein 5
PF3D7_0813300	conserved protein, unknown function
PF3D7_1121600	exported protein 1

## Sheet: Cluster 5
Gene ID	Product Description
PF3D7_0103200	nucleoside transporter 4
PF3D7_0107500	Niemann-Pick type C1-related protein
PF3D7_0212400	conserved Plasmodium membrane protein, unknown function
PF3D7_0212500	conserved Plasmodium protein, unknown function
PF3D7_0218600	patatin-like phospholipase, putative
PF3D7_0305500	protein dopey homolog, putative
PF3D7_0310200	phd finger protein, putative
PF3D7_0318200	DNA-directed RNA polymerase II subunit RPB1
PF3D7_0319700	ABC transporter I family member 1, putative
PF3D7_0322700	conserved Plasmodium protein, unknown function
PF3D7_0417400	conserved Plasmodium protein, unknown function
PF3D7_0419900	phosphatidylinositol 4-kinase, putative
PF3D7_0420300	AP2 domain transcription factor, putative
PF3D7_0422200	erythrocyte membrane-associated antigen
PF3D7_0504000	cation transporting P-ATPase
PF3D7_0504800	conserved Plasmodium protein, unknown function
PF3D7_0505000	MMS19-like protein, putative
PF3D7_0509400	RNA polymerase I
PF3D7_0510100	conserved protein, unknown function
PF3D7_0511500	RNA pseudouridylate synthase, putative
PF3D7_0513200	CPSF domain-containing protein, putative
PF3D7_0520900	adenosylhomocysteinase
PF3D7_0523000	multidrug resistance protein 1
PF3D7_0524000	karyopherin beta
PF3D7_0526600	conserved Plasmodium protein, unknown function
PF3D7_0532000	28S ribosomal RNA
PF3D7_0609000	nucleoporin NUP637, putative
PF3D7_0619800	conserved Plasmodium membrane protein, unknown function
PF3D7_0622800	leucine--tRNA ligase, putative
PF3D7_0624600	SNF2 helicase, putative
PF3D7_0628200	eukaryotic translation initiation factor 2-alpha kinase
PF3D7_0629700	SET domain protein, putative
PF3D7_0703500	erythrocyte membrane-associated antigen
PF3D7_0703900	conserved Plasmodium membrane protein, unknown function
PF3D7_0704600	HECT-type E3 ubiquitin ligase UT
PF3D7_0708400	heat shock protein 90
PF3D7_0708800	heat shock protein 110
PF3D7_0721000	conserved Plasmodium membrane protein, unknown function
PF3D7_0724700	bromodomain protein 6, putative
PF3D7_0726400	conserved Plasmodium membrane protein, unknown function
PF3D7_0726500	ubiquitin carboxyl-terminal hydrolase, putative
PF3D7_0730300	AP2 domain transcription factor AP2-L, putative
PF3D7_0802000	glutamate dehydrogenase, putative
PF3D7_0804500	conserved Plasmodium membrane protein, unknown function
PF3D7_0809600	peptidase family C50, putative
PF3D7_0811300	CCR4-associated factor 1
PF3D7_0812100	proteasome activator complex subunit 4, putative
PF3D7_0826100	HECT-like E3 ubiquitin ligase, putative
PF3D7_0831700	heat shock protein 70
PF3D7_0903400	ATP-dependent RNA helicase DDX60, putative
PF3D7_0904900	copper-transporting ATPase
PF3D7_0912000	conserved Plasmodium protein, unknown function
PF3D7_0922800	conserved Plasmodium protein, unknown function
PF3D7_0930800	conserved Plasmodium membrane protein, unknown function
PF3D7_1008000	histone deacetylase 2
PF3D7_1011800	PRE-binding protein
PF3D7_1016300	GBP130 protein
PF3D7_1021700	conserved Plasmodium membrane protein, unknown function
PF3D7_1021900	PHAX domain-containing protein, putative
PF3D7_1024800	exported protein 3
PF3D7_1033100	S-adenosylmethionine decarboxylase/ornithine decarboxylase
PF3D7_1103800	CCR4-NOT transcription complex subunit 1, putative
PF3D7_1107300	polyadenylate-binding protein-interacting protein 1, putative
PF3D7_1149000	antigen 332, DBL-like protein
PF3D7_1208100	conserved Plasmodium protein, unknown function
PF3D7_1219000	formin 2
PF3D7_1222300	endoplasmin, putative
PF3D7_1223400	phospholipid-transporting ATPase, putative
PF3D7_1223500	conserved Plasmodium protein, unknown function
PF3D7_1224300	polyadenylate-binding protein 1, putative
PF3D7_1227200	potassium channel K1
PF3D7_1228800	WD repeat-containing protein, putative
PF3D7_1233600	asparagine and aspartate rich protein 1
PF3D7_1238800	acyl-CoA synthetase
PF3D7_1239800	conserved Plasmodium protein, unknown function
PF3D7_1244100	N-alpha-acetyltransferase 15, NatA auxiliary subunit, putative
PF3D7_1249800	THO complex subunit 2, putative
PF3D7_1303800	conserved Plasmodium protein, unknown function
PF3D7_1305300	translational activator GCN1, putative
PF3D7_1308200	carbamoyl phosphate synthetase
PF3D7_1308400	conserved Plasmodium protein, unknown function
PF3D7_1313800	conserved Plasmodium membrane protein, unknown function
PF3D7_1324300	conserved Plasmodium membrane protein, unknown function
PF3D7_1326600	conserved Plasmodium protein, unknown function
PF3D7_1348400	conserved Plasmodium membrane protein, unknown function
PF3D7_1359000	conserved Plasmodium protein, unknown function
PF3D7_1359600	conserved Plasmodium protein, unknown function
PF3D7_1360800	falcilysin
PF3D7_1364400	conserved Plasmodium protein, unknown function
PF3D7_1366300	conserved Plasmodium protein, unknown function
PF3D7_1408700	conserved protein, unknown function
PF3D7_1410300	WD repeat-containing protein, putative
PF3D7_1412400	conserved Plasmodium protein, unknown function
PF3D7_1417200	NOT family protein, putative
PF3D7_1433400	PHD finger protein PHD2, putative
PF3D7_1434500	dynein-related AAA-type ATPase, putative
PF3D7_1442900	Sec7 domain-containing protein ARFGEF, putative
PF3D7_1451100	elongation factor 2
PF3D7_1456500	STAG domain-containing protein, putative
PF3D7_1462300	GTP-binding protein, putative
PF3D7_1464500	conserved Plasmodium membrane protein, unknown function
PF3D7_1468100	MORC family protein, putative
PF3D7_1470100	conserved Plasmodium protein, unknown function
PF3D7_1472200	histone deacetylase, putative

## Sheet: Cluster 6
Gene ID	Product Description
PF3D7_0111400	conserved Plasmodium protein, unknown function
PF3D7_0207000	merozoite surface protein 4
PF3D7_0207100	conserved Plasmodium protein, unknown function
PF3D7_0207400	serine repeat antigen 7
PF3D7_0207500	serine repeat antigen 6
PF3D7_0207600	serine repeat antigen 5
PF3D7_0208100	conserved Plasmodium protein, unknown function
PF3D7_0210200	conserved Plasmodium protein, unknown function
PF3D7_0220000	liver stage antigen 3
PF3D7_0303200	HAD superfamily protein, putative
PF3D7_0305600	DNA-(apurinic or apyrimidinic site) lyase, putative
PF3D7_0310400	parasite-infected erythrocyte surface protein
PF3D7_0316300	inorganic pyrophosphatase
PF3D7_0316300	inorganic pyrophosphatase, putative
PF3D7_0317200	cdc2-related protein kinase 4
PF3D7_0319400	kinesin-8X
PF3D7_0416400	histone acetyltransferase, putative
PF3D7_0503400	actin-depolymerizing factor 1
PF3D7_0504800	conserved Plasmodium protein, unknown function
PF3D7_0509100	structural maintenance of chromosomes protein 4, putative
PF3D7_0511200	stearoyl-CoA desaturase
PF3D7_0515300	phosphatidylinositol 3-kinase
PF3D7_0516800	AP2 domain transcription factor AP2-O2, putative
PF3D7_0522400	conserved Plasmodium protein, unknown function
PF3D7_0605800	DNA repair protein RAD50, putative
PF3D7_0608100	conserved Plasmodium protein, unknown function
PF3D7_0610400	histone H3
PF3D7_0612200	leucine-rich repeat protein
PF3D7_0613800	AP2 domain transcription factor, putative
PF3D7_0617800	histone H2A
PF3D7_0617900	histone H3 variant
PF3D7_0625300	DNA polymerase 1, putative
PF3D7_0629700	SET domain protein, putative
PF3D7_0630300	DNA polymerase epsilon catalytic subunit A, putative
PF3D7_0704300	conserved Plasmodium membrane protein, unknown function
PF3D7_0709400	Cg7 protein
PF3D7_0710000	conserved Plasmodium protein, unknown function
PF3D7_0710200	conserved Plasmodium protein, unknown function
PF3D7_0715200	conserved Plasmodium protein, unknown function
PF3D7_0717600	conserved Plasmodium protein, unknown function
PF3D7_0719900	conserved Plasmodium membrane protein, unknown function
PF3D7_0723800	conserved Plasmodium protein, unknown function
PF3D7_0726400	conserved Plasmodium membrane protein, unknown function
PF3D7_0728100	anaphase-promoting complex subunit 1, putative
PF3D7_0728600	RING zinc finger protein, putative
PF3D7_0729100	conserved Plasmodium protein, unknown function
PF3D7_0730500	conserved Plasmodium protein, unknown function
PF3D7_0830100	non-coding RNA
PF3D7_0902800	serine repeat antigen 9
PF3D7_0903300	conserved protein, unknown function
PF3D7_0904900	copper-transporting ATPase
PF3D7_0917900	heat shock protein 70
PF3D7_0919900	regulator of chromosome condensation-PP1-interacting protein
PF3D7_0923800	thioredoxin reductase
PF3D7_0923800	thioredoxin reductase
PF3D7_0926800	conserved Plasmodium protein, unknown function
PF3D7_0930300	merozoite surface protein 1
PF3D7_0933500	gamma-tubulin complex component, putative
PF3D7_1001600	exported lipase 2
PF3D7_1013600	conserved Plasmodium protein, unknown function
PF3D7_1014300	SPRY domain-containing protein, putative
PF3D7_1016300	GBP130 protein
PF3D7_1021800	schizont egress antigen-1
PF3D7_1027300	peroxiredoxin
PF3D7_1105000	histone H4
PF3D7_1105100	histone H2B
PF3D7_1108600	endoplasmic reticulum-resident calcium binding protein
PF3D7_1112100	conserved Plasmodium protein, unknown function
PF3D7_1116100	serine esterase, putative
PF3D7_1117100	ubiquitin carboxyl-terminal hydrolase UCH54
PF3D7_1120600	DDRGK domain-containing protein, putative
PF3D7_1127100	deoxyuridine 5'-triphosphate nucleotidohydrolase
PF3D7_1133200	conserved Plasmodium protein, unknown function
PF3D7_1134300	conserved Plasmodium protein, unknown function
PF3D7_1141300	conserved protein, unknown function
PF3D7_1141400	phosphatidylinositol N-acetylglucosaminyltransferase subunit H, putative
PF3D7_1143500	conserved Plasmodium protein, unknown function
PF3D7_1214100	GPI ethanolamine phosphate transferase 3, putative
PF3D7_1220300	cell cycle associated protein, putative
PF3D7_1222300	endoplasmin, putative
PF3D7_1227500	protein SOC2, putative
PF3D7_1228800	WD repeat-containing protein, putative
PF3D7_1229600	conserved Plasmodium protein, unknown function
PF3D7_1234900	CHCH domain-containing protein, putative
PF3D7_1239200	AP2 domain transcription factor, putative
PF3D7_1239800	conserved Plasmodium protein, unknown function
PF3D7_1303800	conserved Plasmodium protein, unknown function
PF3D7_1305000	MCL1 domain-containing protein, putative
PF3D7_1318400	structural maintenance of chromosomes protein 2, putative
PF3D7_1319400	conserved Plasmodium protein, unknown function
PF3D7_1325400	CRWN-like protein, putative
PF3D7_1325900	conserved Plasmodium protein, unknown function
PF3D7_1326600	conserved Plasmodium protein, unknown function
PF3D7_1327400	conserved Plasmodium protein, unknown function
PF3D7_1332600	DNA-(apurinic or apyrimidinic site) lyase 1
PF3D7_1335700	conserved oligomeric Golgi complex subunit 3, putative
PF3D7_1343000	phosphoethanolamine N-methyltransferase
PF3D7_1345400	conserved Plasmodium protein, unknown function
PF3D7_1346400	VPS13 domain-containing protein, putative
PF3D7_1349500	conserved Plasmodium protein, unknown function
PF3D7_1352500	thioredoxin-related protein, putative
PF3D7_1403100	condensin complex subunit 1, putative
PF3D7_1408700	conserved protein, unknown function
PF3D7_1409300	DNA damage-inducible protein 1, putative
PF3D7_1410300	WD repeat-containing protein, putative
PF3D7_1417800	DNA replication licensing factor MCM2
PF3D7_1426600	conserved Plasmodium protein, unknown function
PF3D7_1432700	protein-L-isoaspartate(D-aspartate) O-methyltransferase, putative
PF3D7_1433400	PHD finger protein PHD2, putative
PF3D7_1440000	conserved Plasmodium protein, unknown function
PF3D7_1448500	conserved Plasmodium protein, unknown function

## Sheet: Cluster 7
Gene ID	Product Description
PF3D7_0204700	hexose transporter
PF3D7_0205100	conserved Plasmodium protein, unknown function
PF3D7_0206300	pentafunctional AROM polypeptide, putative, pseudogene
PF3D7_0214300	conserved Plasmodium protein, unknown function
PF3D7_0215000	acyl-CoA synthetase
PF3D7_0309200	serine/threonine protein kinase ARK2, putative
PF3D7_0317700	CPSF (cleavage and polyadenylation specific factor), subunit A, putative
PF3D7_0406200	parasitophorous vacuole membrane protein S16
PF3D7_0406500	NYN domain-containing protein, putative
PF3D7_0423700	early transcribed membrane protein 4
PF3D7_0501400	interspersed repeat antigen
PF3D7_0506500	conserved Plasmodium protein, unknown function
PF3D7_0513600	deoxyribodipyrimidine photo-lyase, putative
PF3D7_0515300	phosphatidylinositol 3-kinase
PF3D7_0522400	conserved Plasmodium protein, unknown function
PF3D7_0601700	Plasmodium exported protein (PHISTa), unknown function, pseudogene
PF3D7_0603600	AT-rich interactive domain-containing protein, putative
PF3D7_0612200	leucine-rich repeat protein
PF3D7_0615400	ribonuclease, putative
PF3D7_0628100	HECT-domain (ubiquitin-transferase), putative
PF3D7_0720700	phosphoinositide-binding protein, putative
PF3D7_0726500	ubiquitin carboxyl-terminal hydrolase, putative
PF3D7_0729100	conserved Plasmodium protein, unknown function
PF3D7_0801900	lysine-specific histone demethylase, putative
PF3D7_0826100	HECT-like E3 ubiquitin ligase, putative
PF3D7_0827800	SET domain protein, putative
PF3D7_0830800	surface-associated interspersed protein 8.2 (SURFIN 8.2)
PF3D7_0831300	Plasmodium exported protein, unknown function
PF3D7_0919900	regulator of chromosome condensation-PP1-interacting protein
PF3D7_0920000	elongation of fatty acids protein, putative
PF3D7_0926500	tetratricopeptide repeat protein, putative
PF3D7_0927200	zinc finger protein, putative
PF3D7_0936100	early transcribed membrane protein
PF3D7_0936600	gametocyte exported protein 5
PF3D7_1008700	tubulin beta chain
PF3D7_1016900	early transcribed membrane protein 10.3
PF3D7_1102500	gametocyte exported protein 2
PF3D7_1102600	Plasmodium exported protein, unknown function
PF3D7_1117900	conserved Plasmodium protein, unknown function
PF3D7_1123100	calcium-dependent protein kinase 7
PF3D7_1126300	DnaJ protein, putative
PF3D7_1133700	FHA domain-containing protein, putative
PF3D7_1134600	zinc finger protein, putative
PF3D7_1138500	protein phosphatase PPM2
PF3D7_1143500	conserved Plasmodium protein, unknown function
PF3D7_1204200	conserved Plasmodium protein, unknown function
PF3D7_1222600	AP2 domain transcription factor AP2-G
PF3D7_1233600	asparagine and aspartate rich protein 1
PF3D7_1236200	conserved Plasmodium protein, unknown function
PF3D7_1246200	actin I
PF3D7_1253000	gametocyte erythrocyte cytosolic protein
PF3D7_1302100	gamete antigen 27/25
PF3D7_1324300	conserved Plasmodium membrane protein, unknown function
PF3D7_1327300	conserved Plasmodium protein, unknown function
PF3D7_1342900	AP2 domain transcription factor, putative
PF3D7_1346400	VPS13 domain-containing protein, putative
PF3D7_1356800	serine/threonine protein kinase ARK3, putative
PF3D7_1362700	conserved Plasmodium protein, unknown function
PF3D7_1409900	cytidine diphosphate-diacylglycerol synthase
PF3D7_1417200	NOT family protein, putative
PF3D7_1428400	WD and tetratricopeptide repeats protein 1, putative
PF3D7_1429800	coatomer subunit beta, putative
PF3D7_1461800	conserved Plasmodium protein, unknown function
PF3D7_1466200	early gametocyte enriched phosphoprotein EGXP
PF3D7_1467600	conserved Plasmodium protein, unknown function
PF3D7_1467900	rab GTPase activator, putative
PF3D7_1469600	acetyl-CoA carboxylase
PF3D7_1472200	histone deacetylase, putative
PF3D7_1472900	dihydroorotase, putative
PF3D7_1473200	DnaJ protein, putative
PF3D7_1473700	nucleoporin NUP116/NSP116, putative
PF3D7_1474000	conserved Plasmodium protein, unknown function
PF3D7_1476600	Plasmodium exported protein, unknown function
PF3D7_1476900	Plasmodium exported protein, unknown function, pseudogene
PF3D7_1477600	surface-associated interspersed protein 14.1 (SURFIN 14.1)
PF3D7_1477700	Plasmodium exported protein (PHISTa), unknown function
PF3D7_1478900	non-coding RNA

## Sheet: Cluster 8
Gene ID	Product Description
PF3D7_0202400	translation-enhancing factor
PF3D7_0532600	Plasmodium exported protein, unknown function
PF3D7_0617800	histone H2A
PF3D7_0610400	histone H3
PF3D7_1001500	early transcribed membrane protein 10.1
PF3D7_0935900	ring-exported protein 1
PF3D7_1303800	conserved Plasmodium protein, unknown function
PF3D7_0730300	AP2 domain transcription factor AP2-L, putative
PF3D7_0930300	merozoite surface protein 1
PF3D7_0511200	stearoyl-CoA desaturase
PF3D7_0423700	early transcribed membrane protein 4
PF3D7_1467600	conserved Plasmodium protein, unknown function
