# Supplementary material for: Single-Cell RNA Sequencing Reveals Cellular Heterogeneity and Stage Transition under Temperature Stress in Synchronized Plasmodium falciparum Cells
Source: Microbiol Spectr. 2021 Jul 7;9(1):10.1128/spectrum.00008-21. doi: 10.1128/spectrum.00008-21 (PMC8552519; doi:10.1128/spectrum.00008-21)
Supplement: SUPPLEMENTAL FILE 4 — Supplemental material. Download SPECTRUM00008-21_Supp_4_seq12.xlsx, XLSX file, 0.02 MB [file spectrum00008-21_supp_4_seq12.xlsx]

## Sheet: Poran et al.
Gene	c0	t0	c1	t1	c2	t2	c3	t3	c4	t4	c5	t5	c6	t6	c7	t7	t8
PF3D7_0201500	0.0360065	0.0432858	0.0374593	0.0485258	0.0503432	0.0785256	0.178876	0.227778	0.0363985	0.0314136	0.0546448	0.0575758	0.0625	0.212121	0.125	0.0972222	0.409836
PF3D7_0309200	0.233224	0.222823	0.0618893	0.0718673	0.438215	0.490385	0.110733	0.0666667	0.105364	0.115183	0.387978	0.260606	1.00694	0.606061	0.708333	0.5	0.278689
PF3D7_0402200	0.0188216	0.0457452	0.0114007	0.0184275	0.0217391	0.0336538	0.0221465	0.0133333	0.0210728	0.0471204	0.0327869	0.0909091	0	0	0.0833333	0.138889	0.0655738
PF3D7_0406500	0.982815	0.974914	0.372964	0.562654	1.48627	1.45353	1.63032	1.43	0.693487	0.685864	0.95082	0.821212	2.25	1.63636	4.69444	4.5	1.85246
PF3D7_0423700	0.012275	0.0162322	0.0260586	0.0141278	0.0675057	0.0865385	0.0153322	0.0444444	0.0153257	0	0.010929	0.0212121	0.222222	0.30303	12.7778	8.80556	0.377049
PF3D7_0424400	0	0.000491884	0	0.002457	0.00228833	0	0.00340715	0.00111111	0	0	0	0.00606061	0	0	0.0416667	0.0972222	0.0983607
PF3D7_0604100	0.0409165	0.0359075	0.00814332	0.0184275	0.0583524	0.0705128	0.0187394	0.01	0.0114943	0.0104712	0.0765027	0.069697	0.3125	0.484848	0.0833333	0.111111	0.0163934
PF3D7_0617200	0.553191	0.456468	0.37785	0.328624	0.615561	0.55609	0.502555	0.393333	0.55364	0.52356	0.459016	0.415152	0.756944	0.212121	0.291667	0.152778	0.377049
PF3D7_0624600	1.23732	1.02017	0.734528	0.691032	2.00915	1.61699	1.12436	0.952222	0.934866	0.848168	3.06557	2.27273	3.05556	1.87879	1.5	1.06944	1.72131
PF3D7_0704300	0.130933	0.12543	0.029316	0.0558968	0.605263	0.416667	0.0579216	0.0677778	0.091954	0.0471204	0.377049	0.187879	1.65972	1.21212	0.222222	0.25	0.42623
PF3D7_0730900	1.10638	1.81407	2.11238	2.61732	0.703661	0.955128	3.57922	4.62889	1.66092	2.44503	1.10929	1.39394	0.201389	0.151515	1.45833	1.11111	1.60656
PF3D7_0801900	0.803601	0.947368	0.679153	0.711302	0.70595	0.905449	0.764906	0.783333	0.940613	1.0733	1.25137	1.17576	0.784722	0.69697	1.75	1.63889	1.04918
PF3D7_0830800	0.118658	0.172651	0.236156	0.234029	0.097254	0.222756	0.420784	0.535556	0.166667	0.162304	0.0983607	0.142424	0.111111	0.242424	0.791667	0.708333	0.245902
PF3D7_1002200	0.763502	0.856862	0.522801	0.737715	1.03204	1.24038	0.441227	0.608889	0.681992	0.942408	1.08197	1.0303	1.10417	1.09091	0.388889	0.361111	1.47541
PF3D7_1036000	0.000818331	0.00344319	0.00325733	0.00307125	0	0.00320513	0.00340715	0.00666667	0.00191571	0.0052356	0	0	0.0208333	0.030303	0.0277778	0.0694444	0.0491803
PF3D7_1104200	0.459083	0.410231	0.309446	0.279484	0.670481	0.570513	0.46167	0.414444	0.383142	0.408377	0.73224	0.79697	1.15972	0.606061	0.569444	0.472222	0.47541
PF3D7_1139300	0.918985	0.775209	0.814332	0.603808	1.00458	1.15064	0.938671	0.734444	0.913793	0.863874	1.65027	1.41818	0.840278	1.15152	0.791667	0.513889	0.770492
PF3D7_1222400	0.347791	0.307919	0.0700326	0.103194	0.675057	0.560897	0.156729	0.101111	0.166667	0.251309	0.546448	0.49697	1.13889	0.484848	0.597222	0.375	0.47541
PF3D7_1238500	0.476268	0.463355	0.376221	0.346437	0.662471	0.692308	0.396934	0.345556	0.417625	0.439791	0.721311	0.7	1.09028	0.636364	0.777778	0.541667	0.295082
PF3D7_1252600	0.0106383	0.0103296	0.00651466	0.00798526	0.020595	0.0112179	0.00511073	0.0122222	0.00766283	0.0157068	0.00546448	0.0181818	0.0277778	0.030303	0.0138889	0	0.0163934
PF3D7_1333800	0.103928	0.132809	0.0456026	0.0694103	0.176201	0.171474	0.0800681	0.0844444	0.0862069	0.109948	0.0928962	0.0727273	0.305556	0.151515	0.125	0.0555556	0.0819672
PF3D7_1335000	0	0.000491884	0	0	0	0	0	0	0	0	0	0.0030303	0	0	0	0.0555556	0
PF3D7_1335200	0	0.000491884	0	0	0	0	0	0	0	0	0	0	0	0.030303	0	0	0
PF3D7_1349500	1.02946	0.890802	0.415309	0.484029	1.8524	1.58974	0.640545	0.561111	0.576628	0.628272	1.71585	1.39091	3.63194	2.39394	1.40278	0.916667	1.44262
PF3D7_1466400	0.203764	0.142154	0.0570033	0.0651106	0.291762	0.237179	0.177172	0.101111	0.118774	0.157068	0.327869	0.315152	0.430556	0.333333	0.319444	0.333333	0.213115
PF3D7_1472200	0.335516	0.283325	0.179153	0.16769	0.593822	0.516026	0.286201	0.265556	0.252874	0.246073	1.04918	0.857576	0.729167	0.636364	1.625	1.52778	0.459016

## Sheet: Kent et al.
Gene	c0	t0	c1	t1	c2	t2	c3	t3	c4	t4	c5	t5	c6	t6	c7	t7	t8
PF3D7_0109100	0	0	0	0	0.00114416	0	0	0	0	0	0	0	0	0	0.0138889	0	0
PF3D7_0216000	0.00327332	0.00196754	0	0.000614251	0.0308924	0.0304487	0	0	0	0	0.00546448	0.0151515	0.104167	0.0606061	0.166667	0.0555556	0
PF3D7_0309100	0	0.000983768	0	0	0	0.00320513	0	0	0	0	0	0	0	0	0	0	0
PF3D7_0311400	0.0425532	0.0344319	0.00325733	0.00429975	0.0732265	0.0608974	0.00681431	0.0111111	0.01341	0	0.0819672	0.0909091	0.0833333	0	0.125	0.111111	0
PF3D7_0315600	0.00245499	0.00344319	0.00162866	0.002457	0.0114416	0.00480769	0	0.00111111	0	0	0.010929	0.0030303	0.0347222	0	0.263889	0.152778	0.0327869
PF3D7_0405700	0.218494	0.343827	0.180782	0.262899	0.281465	0.384615	0.172061	0.232222	0.201149	0.314136	0.371585	0.533333	0.354167	0.242424	0.430556	0.180556	0.393443
PF3D7_0411000	0.0278232	0.0304968	0.00814332	0.0104423	0.0572082	0.0336538	0.20954	0.143333	0.0172414	0.0209424	0.0491803	0.0515152	0.0486111	0.030303	0.180556	0.138889	0.311475
PF3D7_0414500	0	0.000491884	0	0	0	0	0	0	0	0	0	0.0030303	0	0	0	0.0277778	0
PF3D7_0513700	0.00654665	0.00147565	0	0.0012285	0.020595	0.00641026	0	0.00222222	0.00191571	0.0104712	0.0273224	0.0121212	0.0138889	0	0.0833333	0.0416667	0
PF3D7_0518700	0.0114566	0.0398426	0.00325733	0.0104423	0.0377574	0.0641026	0.0255537	0.0222222	0.00383142	0.0209424	0.010929	0.0484848	0.0277778	0.0909091	0.180556	0.194444	0.0491803
PF3D7_0521100	0.0139116	0.00639449	0	0.000614251	0.0514874	0.0657051	0	0.00222222	0	0	0.0163934	0.0121212	0.0347222	0.151515	0.0138889	0	0.0163934
PF3D7_0522900	0.0229133	0.0398426	0.014658	0.0184275	0.020595	0.0560897	0.0238501	0.0266667	0.0229885	0.0628272	0.10929	0.118182	0.0208333	0.0909091	0.0416667	0.138889	0.0163934
PF3D7_0603600	0.0376432	0.0472209	0.0130293	0.00982801	0.110984	0.169872	0.0153322	0.0188889	0.0287356	0.0209424	0.0382514	0.0878788	0.194444	0.242424	0.902778	0.75	0.147541
PF3D7_0715300	0	0.000983768	0	0	0.0320366	0.0160256	0	0	0	0	0	0.0030303	0.180556	0.0909091	0	0	0.0163934
PF3D7_0729900	0	0.00541072	0	0.000614251	0.00343249	0.0352564	0	0.00333333	0.00191571	0.0052356	0	0.00606061	0	0	0.0972222	0.125	0.0163934
PF3D7_0809700	0.000818331	0.00344319	0.00651466	0.0036855	0.00686499	0.00160256	0.00170358	0.00222222	0.00191571	0	0.00546448	0.0030303	0.0277778	0.030303	0.0277778	0.0138889	0
PF3D7_0819500	0.117021	0.162814	0.118893	0.121622	0.0640732	0.102564	0.103918	0.101111	0.136015	0.230366	0.120219	0.133333	0.0138889	0	0.194444	0.152778	0.0327869
PF3D7_0825900	0.0270049	0.0349238	0.0130293	0.0128993	0.0263158	0.0673077	0.0136286	0.0233333	0.01341	0.0104712	0	0.00606061	0.0138889	0.0909091	0.0277778	0.0138889	0.0655738
PF3D7_0923700	0	0	0	0.000614251	0.00343249	0	0	0	0	0	0	0.0030303	0	0	0.0138889	0	0
PF3D7_0925800	0.269231	0.219872	0.0716612	0.0798526	0.565217	0.461538	0.146508	0.09	0.12069	0.125654	0.590164	0.375758	0.770833	0.424242	0.263889	0.236111	0.295082
PF3D7_0927200	0.00327332	0.0103296	0	0.00184275	0.01373	0.00961539	0.00170358	0.00444444	0	0	0.0163934	0.0151515	0.00694444	0.030303	0.513889	0.305556	0.0491803
PF3D7_0932900	0	0.000491884	0	0	0	0	0	0.00111111	0	0	0	0.0030303	0	0	0	0	0
PF3D7_1003700	0.0245499	0.0354156	0.00977199	0.0116708	0.0446224	0.0689103	0.0238501	0.0222222	0.0268199	0.0575916	0.0819672	0.124242	0.0694444	0.0909091	0.138889	0.152778	0.163934
PF3D7_1005500	0.336334	0.31333	0.141694	0.179361	0.600686	0.610577	0.223169	0.18	0.245211	0.251309	0.628415	0.557576	0.944444	0.757576	0.611111	0.388889	0.360656
PF3D7_1112700	0.0286416	0.0270536	0.00814332	0.00982801	0.0938215	0.100962	0.00851789	0.0166667	0.00766283	0.0157068	0.0218579	0.0151515	0.145833	0.121212	0.0416667	0.0972222	0.0491803
PF3D7_1126800	0.00327332	0.0152484	0.00814332	0.0110565	0.00343249	0.00160256	0.0102215	0.0122222	0.0114943	0.0157068	0.0163934	0.0181818	0.00694444	0	0.0972222	0.194444	0.0163934
PF3D7_1128300	0.0392799	0.042302	0.0162866	0.0141278	0.0652174	0.0897436	0.00851789	0.0266667	0.0153257	0.0314136	0.125683	0.069697	0.104167	0.212121	0.0138889	0	0.0163934
PF3D7_1208500	0.0499182	0.0388588	0.00651466	0.017199	0.0640732	0.0833333	0.0255537	0.0211111	0.0172414	0.0104712	0.0928962	0.139394	0.0972222	0.151515	0.0555556	0.0416667	0.0655738
PF3D7_1216500	0.000818331	0.000491884	0	0.000614251	0.00228833	0.00160256	0.00170358	0.00222222	0	0	0	0	0.0347222	0	0.222222	0.208333	0.0163934
PF3D7_1216700	0.000818331	0.00147565	0	0.00184275	0.01373	0.0208333	0.00340715	0	0.00383142	0	0.00546448	0	0.0486111	0	0	0	0.0163934
PF3D7_1218700	0.00163666	0.00491884	0.00162866	0.00552826	0.00915332	0.00320513	0.00681431	0.00555556	0.00957854	0.0104712	0	0.00909091	0	0	0.0416667	0.0277778	0
PF3D7_1219700	0.00409165	0.00147565	0.00325733	0.00429975	0.00686499	0.00160256	0.00340715	0.00111111	0.00766283	0	0	0.0030303	0	0.030303	0	0.0138889	0
PF3D7_1220000	0.012275	0.00934579	0	0.00307125	0.00572082	0.00641026	0.00851789	0.00333333	0.00766283	0.026178	0.010929	0.00909091	0.00694444	0	0.0277778	0	0
PF3D7_1228100	0.00900164	0.012789	0.00162866	0	0.0720824	0.0657051	0.00340715	0.00222222	0	0	0.0382514	0.0030303	0.208333	0.030303	0.0555556	0.0555556	0
PF3D7_1235000	0	0	0	0	0.00228833	0.00160256	0.00170358	0.00111111	0	0	0.00546448	0	0.00694444	0.030303	0	0	0
PF3D7_1241400	0.00327332	0.00245942	0	0.000614251	0.02746	0.0224359	0.00170358	0.00222222	0	0	0.0163934	0.00909091	0.0486111	0	0.111111	0.0972222	0.0819672
PF3D7_1242400	0.0278232	0.0344319	0	0.002457	0.101831	0.0897436	0.00851789	0.0111111	0.00191571	0.0052356	0.0327869	0.030303	0.152778	0.0606061	0.125	0.0694444	0.0655738
PF3D7_1250100	0.00245499	0.00639449	0.00162866	0.00307125	0.00457666	0.00480769	0.00340715	0.00444444	0.00383142	0.0052356	0.0218579	0.00606061	0	0	0.0277778	0	0
PF3D7_1310400	0.265139	0.237088	0.13355	0.213759	0.290618	0.330128	0.170358	0.162222	0.239464	0.240838	0.47541	0.421212	0.173611	0.242424	0.152778	0.166667	0.327869
PF3D7_1319600	0.0196399	0.0309887	0.02443	0.014742	0.0217391	0.0320513	0.0170358	0.0144444	0.00957854	0.0157068	0.0491803	0.0212121	0.0486111	0.030303	0.25	0.208333	0.0327869
PF3D7_1325200	0.00163666	0.000491884	0.00651466	0.00184275	0.00228833	0.00160256	0.00170358	0.00111111	0.00574713	0	0	0	0.00694444	0	0	0	0
PF3D7_1346800	0	0.00147565	0	0.000614251	0.00114416	0.00160256	0	0.00111111	0	0	0	0	0.00694444	0	0.0972222	0.0138889	0
PF3D7_1429200	0.0106383	0.0181997	0.00651466	0.0012285	0.0594966	0.0657051	0.00851789	0.00666667	0.00191571	0	0.00546448	0.0121212	0.0694444	0.0606061	0.236111	0.111111	0.245902
PF3D7_1438800	0.000818331	0.000983768	0	0.000614251	0.00228833	0.00480769	0.00340715	0.00222222	0	0	0.00546448	0	0	0	0.0833333	0.0138889	0.0163934
PF3D7_1472500	0.00490998	0.00491884	0.00325733	0.0036855	0.00114416	0.00480769	0.00170358	0.00222222	0.00383142	0	0.010929	0.0181818	0	0	0.0138889	0.0138889	0
PF3D7_1474400	0.00900164	0.0157403	0.00651466	0.00921376	0.0480549	0.133013	0.00511073	0.00888889	0.00383142	0.0209424	0.0601093	0.0393939	0.138889	0.181818	0.125	0.125	0.0819672
PF3D7_0515500	0.000818331	0.000491884	0	0	0.0114416	0.00641026	0	0	0	0	0	0.0030303	0.0208333	0	0.0138889	0.0416667	0

## Sheet: Kafsac et al.
	c0	t0	c1	t1	c2	t2	c3	t3	c4	t4	c5	t5	c6	t6	c7	t7	t8
PF3D7_0406200	0.0130933	0.0137728	0.00325733	0.00307125	0.0160183	0.0144231	0.0170358	0.02	0.00766283	0	0	0.0242424	0.00694444	0	0.444444	0.416667	0.0327869
PF3D7_0413100	0	0	0	0	0	0	0	0.00222222	0	0	0	0	0	0	0	0	0
PF3D7_0422000	0.0114566	0.0157403	0.00162866	0.0159705	0.0183066	0.0224359	0.00681431	0.0166667	0.00766283	0.0052356	0	0.00606061	0.0138889	0	0.333333	0.138889	0
PF3D7_0422300	0	0.00147565	0	0.00184275	0.00228833	0.00160256	0	0.00222222	0	0	0	0	0	0	0.152778	0.138889	0
PF3D7_0423700	0.012275	0.0162322	0.0260586	0.0141278	0.0675057	0.0865385	0.0153322	0.0444444	0.0153257	0	0.010929	0.0212121	0.222222	0.30303	12.7778	8.80556	0.377049
PF3D7_0601200	0.00163666	0.00541072	0.019544	0.0165848	0	0.00160256	0.0102215	0.0133333	0.0153257	0.026178	0.010929	0.00909091	0	0	0	0	0.0819672
PF3D7_0712300	0	0	0	0	0	0.00160256	0.00340715	0.00111111	0	0	0	0	0	0	0	0.0555556	0
PF3D7_0829800	0	0.000491884	0	0	0.00457666	0.00480769	0	0.00111111	0	0	0	0.0030303	0.00694444	0	0	0	0.0163934
PF3D7_0920000	0.00572831	0.0137728	0	0.000614251	0.0537757	0.0625	0.00340715	0.00222222	0.00191571	0	0.00546448	0.00606061	0.277778	0.0909091	0.583333	0.305556	0.0491803
PF3D7_0927100	0.0351882	0.0245942	0.00162866	0	0.112128	0.0769231	0.011925	0.00444444	0.00766283	0	0.0382514	0.0181818	0.201389	0.181818	0.236111	0.0972222	0.0327869
PF3D7_1016900	0.110475	0.112641	0.0423453	0.036855	0.187643	0.224359	0.0664395	0.0477778	0.0651341	0.078534	0.0819672	0.0545455	0.277778	0.212121	0.777778	0.555556	0.180328
PF3D7_1102500	0.0360065	0.0452533	0.0162866	0.017199	0.128146	0.152244	0.044293	0.0555556	0.0229885	0.052356	0.0710383	0.0606061	0.180556	0.212121	3.20833	1.54167	0.327869
PF3D7_1240400	0	0	0	0	0	0	0.00170358	0.00222222	0	0	0	0	0	0	0.0416667	0.0277778	0
PF3D7_1300200	0	0	0	0	0	0	0	0	0	0	0	0	0	0.0606061	0	0	0.114754
PF3D7_1302100	0.0130933	0.0147565	0.00325733	0.002457	0.183066	0.0336538	0.00681431	0.0822222	0.00574713	0	0.0163934	0.0181818	0.180556	0.454545	9.08333	5.48611	0.131148
PF3D7_1472900	0.101473	0.113625	0.0358306	0.046683	0.136156	0.136218	0.0681431	0.0533333	0.0804598	0.104712	0.0928962	0.0606061	0.159722	0.151515	0.819444	0.638889	0.163934
PF3D7_1476600	0.000818331	0.000983768	0	0	0	0.00160256	0	0.00111111	0	0	0	0	0	0	0.458333	0.347222	0.0163934
PF3D7_1478000	0.00409165	0.000983768	0.00488599	0.0036855	0.00114416	0.00160256	0.100511	0.0577778	0.00191571	0	0.00546448	0	0	0	0.111111	0.0833333	0.0327869
PF3D7_1478900	0.0474632	0.0919823	0.00977199	0.0638821	0.0881007	0.0592949	0.158433	0.05	0.0747126	0	0.0983607	0.0606061	0.472222	1.90909	0.958333	1.29167	0.393443
