# Supplementary material for: Single-Cell RNA Sequencing Reveals Cellular Heterogeneity and Stage Transition under Temperature Stress in Synchronized Plasmodium falciparum Cells
Source: Microbiol Spectr. 2021 Jul 7;9(1):10.1128/spectrum.00008-21. doi: 10.1128/spectrum.00008-21 (PMC8552519; doi:10.1128/spectrum.00008-21)
Supplement: SUPPLEMENTAL FILE 5 — Supplemental material. Download SPECTRUM00008-21_Supp_5_seq13.xlsx, XLSX file, 0.01 MB [file spectrum00008-21_supp_5_seq13.xlsx]

## Sheet: Sheet1
Gene ID	Primer Sequence
PF3D7_0200100	ATGTGCGCTACAAGAAGCTG
	TTGATCTCCCCATTCAGTCA
PF3D7_0420900	AGAGGGTTATGGGAATGCAG
	GCATTCTTTGGCAATTCCTT
PF3D7_0500100	GAAGCTGGTGGTACTGACGA
	TATTTTCCCACCAGGAGGAG
PF3D7_0809100	TGCAAGGGTGCTAATGGTAA
	CCTGCATTTTGACATTCGTC
PF3D7_1200600	TGGTGATGGTACTGCTGGAT
	TTTATTTTCGGCAGCATTTG
