# Supplementary material for: Single-Cell RNA Sequencing Reveals Cellular Heterogeneity and Stage Transition under Temperature Stress in Synchronized Plasmodium falciparum Cells
Source: Microbiol Spectr. 2021 Jul 7;9(1):10.1128/spectrum.00008-21. doi: 10.1128/spectrum.00008-21 (PMC8552519; doi:10.1128/spectrum.00008-21)
Supplement: SUPPLEMENTAL FILE 6 — Supplemental material. Download SPECTRUM00008-21_Supp_6_seq14.xls, XLS file, 0.1 MB [file spectrum00008-21_supp_6_seq14.xls]

## Sheet: (A) stress-responsive genes
(A) stress-responsive genes
Different chaperones upregulated during heat stress	Reference : Oakley et al., Infection and Immunity, 2007
PF3D7_0109400
PF3D7_0214000
PF3D7_0306200
PF3D7_0306800
PF3D7_0308200
PF3D7_0320300
PF3D7_0322000
PF3D7_0510200
PF3D7_0527500
PF3D7_0528700
PF3D7_0608700
PF3D7_0708400
PF3D7_0708800
PF3D7_0718500
PF3D7_0816500
PF3D7_0818900
PF3D7_0831700
PF3D7_0907400
PF3D7_0917900
PF3D7_1015600
PF3D7_1111800
PF3D7_1116300
PF3D7_1116800
PF3D7_1118200
PF3D7_1132200
PF3D7_1134000
PF3D7_1202400
PF3D7_1215200
PF3D7_1215300
PF3D7_1222300
PF3D7_1229500
PF3D7_1230400
PF3D7_1232100
PF3D7_1247400
PF3D7_1304500
PF3D7_1320900
PF3D7_1333000
PF3D7_1334200
PF3D7_1344200
PF3D7_1355500
PF3D7_1357800
PF3D7_1416900
PF3D7_1423200
PF3D7_1434300
PF3D7_1443900
PF3D7_1453700
Heat schock protein	Reference: Lilburn et al., Int J Comput Biol Drug Des (2014)
PF3D7_1002800
PF3D7_1307200
PF3D7_0201700
PF3D7_1115600
PF3D7_1005600
PF3D7_0708500
PF3D7_0919100
PF3D7_1120900
PF3D7_1039100
PF3D7_1436800
PF3D7_1143200
PF3D7_0102200
PF3D7_0306800
PF3D7_0708800
PF3D7_0308200
PF3D7_1134000
PF3D7_1453700
PF3D7_1224500
PF3D7_0501100.2
PF3D7_1229500
PF3D7_0322000
PF3D7_1344200
PF3D7_1149600
PF3D7_1132200
PF3D7_0608700
PF3D7_1149200
PF3D7_0220100
PF3D7_1434300
PF3D7_0320300
PF3D7_1357800
PF3D7_1215300
PF3D7_1310800
PF3D7_0818900
PF3D7_0708400
PF3D7_0113700
PF3D7_1232100
PF3D7_1124700
PF3D7_1437900
PF3D7_1116800
PF3D7_0917900
PF3D7_0213100
PF3D7_0324000
PF3D7_0214000
PF3D7_1416900
PF3D7_1216900
PF3D7_1318800
PF3D7_1101800
PF3D7_0512000
PF3D7_0718500
PF3D7_0904500
PF3D7_1128100
PF3D7_1443900
PF3D7_0308500
PF3D7_1118200
PF3D7_1015600
PF3D7_0101400
PF3D7_0831700
PF3D7_1038800
PF3D7_1333000
PF3D7_0708600
PF3D7_1039600
PF3D7_1423200
PF3D7_0201800
PF3D7_0724400
PF3D7_0816600
PF3D7_1239700
PF3D7_1304500
PF3D7_0629200
PF3D7_1406600
PF3D7_1355500
PF3D7_0424600
PF3D7_0907400
PF3D7_0114000
PF3D7_0409400
PF3D7_1211400
PF3D7_0831000
PF3D7_0500800
PF3D7_1247400
PF3D7_1201100
PF3D7_1410000
PF3D7_1102200
PF3D7_1222300
PF3D7_1230400
PF3D7_1139500.2
PF3D7_0220400
PF3D7_0907300
PF3D7_0528700
PF3D7_0307400
PF3D7_1414900
PF3D7_1406400
PF3D7_1320900
PF3D7_1108700
PF3D7_1401100
PF3D7_0631000
PF3D7_1119600
PF3D7_0306200
PF3D7_1413900
PF3D7_1215200
PF3D7_0527500
PF3D7_0601600
Ubiquitin Markers Genes	Reference : Oakley et al., Infection and Immunity, 2007
PF3D7_0319100
PF3D7_0727400
PF3D7_0931800
PF3D7_1353900
PF3D7_1353900
PF3D7_1367000
PF3D7_1460400

## Sheet: (B) gametocyte regulators 
(B) gametocyte regulators and markers	References
Early Gemotocyte makers	Kafsack, Björn FC, et al. "A transcriptional switch underlies commitment to sexual development in malaria parasites." Nature 507.7491 (2014): 248-252.
PF3D7_0406200	Poran, A. et al. Single-cell RNA sequencing reveals a signature of sexual commitment in malaria parasites. Nature 551, 95–99 (2017)
PF3D7_1016900	Kent, Robyn S., et al. "Inducible developmental reprogramming redefines commitment to sexual development in the malaria parasite Plasmodium berghei." Nature microbiology 3.11 (2018): 1206-1213.
PF3D7_1216500
PF3D7_1302100
PF3D7_1477300
PF3D7_1477700
PF3D7_0209000
PF3D7_0406200
PF3D7_1030900
PF3D7_1438800
PF3D7_1477700
Genes that functional evidence shows have a role in regulating Plasmodium falciparum gametocytogenesis
PF3D7_1462500
PF3D7_1222600
PF3D7_1220900
PF3D7_1008000
PF3D7_1426500
Genes that functional evidence shows have a role in regulating Plasmodium falciparum gametocytogenesis
PF3D7_1302100
PF3D7_0406200
PF3D7_0935600
PF3D7_1216500
PF3D7_0417100
PF3D7_0518700
PF3D7_0935400
PF3D7_1343000
PF3D7_1455800
PF3D7_0527500
PF3D7_0304400
PF3D7_0416500
PF3D7_1409900
PF3D7_1236600
PF3D7_1115900
PF3D7_1253000
PF3D7_1317200
PF3D7_0924700
PF3D7_0532600
PF3D7_0730900
PF3D7_0920000
PF3D7_0714100
Male Gametocyte
PF3D7_0409400
PF3D7_0505500
PF3D7_0508700
PF3D7_0518700
PF3D7_0527000
PF3D7_0705400
PF3D7_0726300
PF3D7_0810300
PF3D7_1014200
PF3D7_1211700
PF3D7_1235000
PF3D7_1317100
PF3D7_1343400
PF3D7_1355100
PF3D7_1403800
PF3D7_1417800
PF3D7_1443800
PF3D7_1455000
PF3D7_1472000
PF3D7_0208900
PF3D7_0422300
Female Gametocyte
PF3D7_0210000
PF3D7_0502200
PF3D7_0506900
PF3D7_0515000
PF3D7_0724400
PF3D7_0810500
PF3D7_0816500
PF3D7_0816600
PF3D7_0816800
PF3D7_0828000
PF3D7_0904200
PF3D7_0927000
PF3D7_1021500
PF3D7_1027900
PF3D7_1107400
PF3D7_1115200
PF3D7_1121700
PF3D7_1125400
PF3D7_1144700
PF3D7_1211300
PF3D7_1243500
PF3D7_1246400
PF3D7_1250100
PF3D7_1325000
PF3D7_1414000
PF3D7_1449400
PF3D7_1453700
PF3D7_API03600

## Sheet: (C) clonally variant genes 
, (C) clonally variant multicopy gene families (var, rifin and stevor)
Var genes
PF3D7_0100100
PF3D7_0100300
PF3D7_0115700
PF3D7_0200100
PF3D7_0223500
PF3D7_0300100
PF3D7_0324900
PF3D7_0400100
PF3D7_0400400
PF3D7_0412400
PF3D7_0412700
PF3D7_0412900
PF3D7_0413100
PF3D7_0420700
PF3D7_0420900
PF3D7_0421100
PF3D7_0421300
PF3D7_0425800
PF3D7_0426000
PF3D7_0500100
PF3D7_0600200
PF3D7_0600400
PF3D7_0617400
PF3D7_0632500
PF3D7_0632800
PF3D7_0700100
PF3D7_0711700
PF3D7_0712000
PF3D7_0712300
PF3D7_0712400
PF3D7_0712600
PF3D7_0712800
PF3D7_0712900
PF3D7_0733000
PF3D7_0800100
PF3D7_0800200
PF3D7_0800300
PF3D7_0808600
PF3D7_0808700
PF3D7_0809100
PF3D7_0833500
PF3D7_0900100
PF3D7_0937600
PF3D7_0937800
PF3D7_1000100
PF3D7_1041300
PF3D7_1100100
PF3D7_1100200
PF3D7_1150400
PF3D7_1200100
PF3D7_1200400
PF3D7_1219300
PF3D7_1240300
PF3D7_1240400
PF3D7_1240600
PF3D7_1240900
PF3D7_1255200
PF3D7_1300100
PF3D7_1300300
PF3D7_1373500
Rifins
PF3D7_0222400
PF3D7_0402500
PF3D7_0421500
PF3D7_0425600
PF3D7_0500300
PF3D7_0500700
PF3D7_0533000
PF3D7_0617500
PF3D7_0701300
PF3D7_0711900
PF3D7_0712200
PF3D7_0712500
PF3D7_1101400
PF3D7_0100200
PF3D7_0100400
PF3D7_0100600
PF3D7_0100800
PF3D7_0100900
PF3D7_0101000
PF3D7_0101600
PF3D7_0101900
PF3D7_0114700
PF3D7_0115200
PF3D7_0115300
PF3D7_0115600
PF3D7_0200200
PF3D7_0200500
PF3D7_0200600
PF3D7_0200700
PF3D7_0201000
PF3D7_0201200
PF3D7_0222500
PF3D7_0222600
PF3D7_0222700
PF3D7_0223100
PF3D7_0223200
PF3D7_0223400
PF3D7_0300200
PF3D7_0300500
PF3D7_0300700
PF3D7_0300800
PF3D7_0324400
PF3D7_0324500
PF3D7_0324800
PF3D7_0400300
PF3D7_0400500
PF3D7_0400700
PF3D7_0400900
PF3D7_0401000
PF3D7_0401200
PF3D7_0401300
PF3D7_0401400
PF3D7_0401600
PF3D7_0401600
PF3D7_0413200
PF3D7_0413300
PF3D7_0421200
PF3D7_0425700
PF3D7_0425900
PF3D7_0500400
PF3D7_0500500
PF3D7_0532900
PF3D7_0600300
PF3D7_0600500
PF3D7_0600700
PF3D7_0617700
PF3D7_0631800
PF3D7_0632000
PF3D7_0632100
PF3D7_0632200
PF3D7_0632300
PF3D7_0632400
PF3D7_0632700
PF3D7_0700200
PF3D7_0700300
PF3D7_0700500
PF3D7_0701100
PF3D7_0701800
PF3D7_0713000
PF3D7_0732200
PF3D7_0732300
PF3D7_0732400
PF3D7_0732500
PF3D7_0732700
PF3D7_0732900
PF3D7_0800400
PF3D7_0800500
PF3D7_0808800
PF3D7_0808900
PF3D7_0832500
PF3D7_0832800
PF3D7_0833000
PF3D7_0833100
PF3D7_0833200
PF3D7_0833400
PF3D7_0900200
PF3D7_0900300
PF3D7_0900400
PF3D7_0900500
PF3D7_0900600
PF3D7_0900700
PF3D7_0901000
PF3D7_0901100
PF3D7_0901300
PF3D7_0901400
PF3D7_0901500
PF3D7_0937300
PF3D7_0937400
PF3D7_0937500
PF3D7_0937700
PF3D7_1000200
PF3D7_1000300
PF3D7_1000400
PF3D7_1000500
PF3D7_1000600
PF3D7_1040000
PF3D7_1040100
PF3D7_1040300
PF3D7_1040400
PF3D7_1040500
PF3D7_1040600
PF3D7_1040700
PF3D7_1040800
PF3D7_1040900
PF3D7_1041000
PF3D7_1041100
PF3D7_1041200
PF3D7_1100300
PF3D7_1100400
PF3D7_1100500
PF3D7_1101100
PF3D7_1101200
PF3D7_1101300
PF3D7_1149800
PF3D7_1150000
PF3D7_1150200
PF3D7_1150300
PF3D7_1200200
PF3D7_1200300
PF3D7_1200500
PF3D7_1253700
PF3D7_1254000
PF3D7_1254200
PF3D7_1254400
PF3D7_1254500
PF3D7_1254700
PF3D7_1254800
PF3D7_1255000
PF3D7_1255100
PF3D7_1300200
PF3D7_1300400
PF3D7_1300500
PF3D7_1300600
PF3D7_1300700
PF3D7_1372600
PF3D7_1372700
PF3D7_1373000
PF3D7_1373100
PF3D7_1373300
PF3D7_1373400
PF3D7_1400200
PF3D7_1400300
PF3D7_1400400
PF3D7_1400500
PF3D7_1400600
PF3D7_1400800
PF3D7_1479400
PF3D7_1479600
PF3D7_1479700
PF3D7_1479800
PF3D7_1480000
Stevors
PF3D7_0102100
PF3D7_0114600
PF3D7_0200900
PF3D7_0401500
PF3D7_0500600
PF3D7_0700700
PF3D7_1000800
PF3D7_1100700
PF3D7_1372500
PF3D7_0101800
PF3D7_0115400
PF3D7_0200400
PF3D7_0201300
PF3D7_0221400
PF3D7_0222800
PF3D7_0300400
PF3D7_0324600
PF3D7_0400800
PF3D7_0402600
PF3D7_0425500
PF3D7_0617600
PF3D7_0631900
PF3D7_0700400
PF3D7_0732000
PF3D7_0832000
PF3D7_0832400
PF3D7_0832600
PF3D7_0832900
PF3D7_0900900
PF3D7_0901600
PF3D7_1040200
PF3D7_1149900
PF3D7_1254100
PF3D7_1254300
PF3D7_1254600
PF3D7_1300900
PF3D7_1372800
PF3D7_1400700
PF3D7_1479500
PF3D7_1479900

## Sheet: (D) genes exhibited variation
(D) genes exhibited highest variation during control and temperature treatment
Control
PF3D7_0302000
PF3D7_1361100
PF3D7_1106100
PF3D7_1349600
PF3D7_0532400
PF3D7_1437100
PF3D7_0506500
PF3D7_1403800
PF3D7_0913000
PF3D7_0516000
Temperature treatment
PF3D7_0626900
PF3D7_0523600
PF3D7_1319500
PF3D7_1447100
PF3D7_0402000
PF3D7_0523800
PF3D7_0933400
PF3D7_1354700
PF3D7_0819300
PF3D7_0212000
PF3D7_1123200
PF3D7_0405600
PF3D7_1234900
PF3D7_1013700
PF3D7_1407100
PF3D7_1423500
PF3D7_0508300
PF3D7_1419700
PF3D7_0708700
PF3D7_1034900
PF3D7_0212200
PF3D7_0216500
PF3D7_1459000
PF3D7_0511800
PF3D7_1239100
PF3D7_1006500
PF3D7_1336300
PF3D7_1362300
PF3D7_1408200
PF3D7_0109400
PF3D7_0103300
PF3D7_0602500
PF3D7_0716200
PF3D7_1128300
PF3D7_1444100
PF3D7_1038400
PF3D7_1141500
PF3D7_1204700
PF3D7_0908100
PF3D7_0208700
PF3D7_1332000
PF3D7_1347400
PF3D7_0517100
PF3D7_1146600
PF3D7_1326700
PF3D7_1340800
PF3D7_0219500
PF3D7_0927400
PF3D7_0705200
PF3D7_0809300
PF3D7_0918800
PF3D7_0522400
PF3D7_1120900
PF3D7_0408000
PF3D7_1244200
PF3D7_0214100
PF3D7_1342100
